# Supplementary material for: Circulating Magnesium and Risk of Major Adverse Cardiac Events among Patients with Atrial Fibrillation in the ARIC Cohort
Source: Nutrients. 2023 Feb 28;15(5):1211. doi: 10.3390/nu15051211 (PMC10005106; doi:10.3390/nu15051211)
Supplement: Supplementary file 1 [file nutrients-15-01211-s001.zip]

Archive with 1 entries (1 files):
- nutrients-2170746-supplementary.pdf
